# Supplementary material for: Association between Physical Activity and Health Outcomes (High Body Fatness, High Blood Pressure) in Namibian Adolescents and Adult women
Source: Int J Environ Res Public Health. 2024 Apr 5;21(4):446. doi: 10.3390/ijerph21040446 (PMC11050568; doi:10.3390/ijerph21040446)
Supplement: Supplementary file 1 [file ijerph-21-00446-s001.zip]

Archive with 1 entries (1 files):
- ijerph-2855418-supplementary.pdf
